# Supplementary material for: Effect of Selenium Sources on Laying Performance, Egg Quality Characteristics, Intestinal Morphology, Microbial Population and Digesta Volatile Fatty Acids in Laying Hens
Source: Animals (Basel). 2021 Jun 4;11(6):1681. doi: 10.3390/ani11061681 (PMC8228612; doi:10.3390/ani11061681)
Supplement: Supplementary file 1 [file animals-11-01681-s001.zip]

Archive with 1 entries (1 files):
- animals-1165349-supplementary.pdf
